# Supplementary material for: A Genome-Wide Analysis and Expression Profile of Heat Shock Transcription Factor (Hsf) Gene Family in Rhododendron simsii
Source: Plants (Basel). 2023 Nov 20;12(22):3917. doi: 10.3390/plants12223917 (PMC10674592; doi:10.3390/plants12223917)
Supplement: Supplementary file 1 [file plants-12-03917-s001.zip]

Archive with 1 entries (1 files):
- plants-2626705-supplementary.pdf
